# Supplementary material for: Metabolic regulation of 5-oxoproline for enhanced heat tolerance in perennial ryegrass
Source: Stress Biol. 2024 Nov 11;4(1):46. doi: 10.1007/s44154-024-00175-9 (PMC11551090; doi:10.1007/s44154-024-00175-9)
Supplement: Supplementary file 2 — Supplementary Material 2. [file 44154_2024_175_MOESM2_ESM.xlsx]

## Sheet: Sheet1
Metabolites	Non-stress-DW-1	Non-stress-DW-2	Non-stress-DW-3	Non-stress-DW-4	Non-stress-5-oxp-1	Non-stress-5-oxp-2	Non-stress-5-oxp-3	Non-stress-5-oxp-4	Heat stress-DW-1	Heat stress-DW-2	Heat stress-DW-3	Heat stress-DW-4	Heat stress-5-oxp-1	Heat stress-5-oxp-2	Heat stress-5-oxp-3	Heat stress-5-oxp-4
Allantoin	3.56421e+06	2.29036e+06	2.8957e+06	2.55941e+06	1.96635e+06	1.61286e+06	1.74988e+06	1.83911e+06	1.02321e+07	8.76503e+06	1.2599e+07	1.12699e+07	3.32972e+07	3.46964e+07	4.09623e+07	2.88201e+07
Uracil	228081	147043	179343	160378	137630	114299	122135	146719	65334.2	57091.1	65443	58526	59568.6	41757	68462.1	69142
Thymine	8199.15	6928.49	3613.68	3834.39	10500.1	6007.35	3561.78	6805.42	5475.64	6039.38	4181.95	4980.3	44527.2	20432.4	30855.2	28390.6
Adenine	3.1597e+06	1.88777e+06	2.30061e+06	2.21115e+06	2.44166e+06	2.10854e+06	2.25021e+06	2.34309e+06	2.13991e+06	1.92599e+06	2.42839e+06	2.30691e+06	4.39988e+06	4.59733e+06	5.27652e+06	4.2938e+06
Xanthosine	30593.3	14420.4	17191.9	16363	30218.7	22291.1	28943.3	33400.8	14071.6	13379.5	8688.63	12587.9	61518	64890.1	89317.1	88442.8
Guanine	65042.4	40414.3	47797.6	46770.9	90893.9	88696.8	90768.1	95039.7	86893.9	101464	98326.5	84847.4	239765	183772	203870	237905
Guanosine	3018	3018	2595.85	2595.85	9149.97	7527.1	8537.37	8250.13	5006.12	4821.9	5636.08	4788.51	5654.81	11139.6	5781.29	16305.3
AMP	30342.6	29405	24378.6	15767	17676.5	15817.4	19194.9	28309.6	101649	81975.2	48781.7	116175	23124.5	10000	0	17847.4
UMP	16829.6	4004.17	8207.48	4030.86	14617.6	10379.5	11060	11742.4	2109.38	2166.09	2421.05	2155.66	28646	17383.5	14910.7	18540.1
NAD	2140.93	1907.02	1649.72	2082.73	4927.08	2853.89	2479.7	9191.15	0	1316.18	1637.32	1196.82	4239.9	2766.68	3691.39	3938.8
UDP	14951.3	4380.89	5653.54	11563.1	12478.4	12159.4	15723.3	17570.9	1587.49	1594.22	2597.81	1658.05	6666.49	6709.53	9257.23	3829.19
UDP-Glucose	34643.6	20804.7	26926.4	24805.7	41310.6	33601.9	41678.1	37808.3	18692.4	15190.2	18339.2	15832.1	94895.3	82586.7	81112.9	102956
Cytidine	182808	103867	117198	120955	120356	112441	132434	130511	241676	259957	284964	239771	212692	212608	240124	234956
Thymidine	22899.8	14922.7	21426.6	15208.9	20359.9	10611	6863.32	12785.8	61774.8	57024.3	64889.6	77875.8	42677.5	41052.8	37748.4	51052.4
Adenosine	1.10215e+06	650715	858704	784371	794328	681421	771067	748556	2373.2	3764.35	6981.71	3562.38	968303	947716	1.11726e+06	1.05699e+06
Thiamine	1.60613e+06	1.13486e+06	1.2223e+06	1.18859e+06	1.29113e+06	941177	1.22717e+06	1.18472e+06	651606	604132	769262	580455	1.53999e+06	1.54917e+06	1.51146e+06	1.52797e+06
GssG	39412.8	25046.8	29718.6	19856.3	63548.3	52935.2	42306.2	50582.7	13857.2	12811.9	20733	5414.22	1828.05	4875.45	2030.15	10191.8
Biotin	11069.5	9813.86	10415.3	4240.66	4199.33	4206.89	5461.23	11078.7	27633.9	31437.1	30027.3	19659.7	17810	21336.1	11404.2	15028.8
Glutathione	2015.44	2105.67	2070.98	2170.48	4071.06	1654.88	4051.37	4071.06	3897	0	4462.75	2099.69	9776.6	12195.5	7252.12	17745
Inositol	4.77867e+06	3.0149e+06	3.46788e+06	3.24627e+06	3.50659e+06	2.79272e+06	3.13964e+06	3.05851e+06	2.90001e+06	2.69099e+06	3.29896e+06	2.70554e+06	6.03111e+06	5.55768e+06	6.00345e+06	6.40117e+06
Lysine	318550	203062	229234	205313	294734	235012	257298	268215	169855	176693	207007	152293	367199	327066	387305	396557
Glutamine	2.01285e+07	1.25999e+07	1.52787e+07	1.36931e+07	1.62544e+07	1.35452e+07	1.4795e+07	1.45152e+07	1.69671e+07	1.56508e+07	1.68847e+07	1.79812e+07	5.40729e+07	5.30994e+07	6.158e+07	5.0797e+07
Glutamate	9.43273e+06	5.91263e+06	6.84579e+06	6.50497e+06	9.39728e+06	7.86817e+06	8.42243e+06	8.41178e+06	4.72849e+06	5.13e+06	5.56156e+06	4.53863e+06	3.23096e+07	2.91605e+07	3.33145e+07	3.51249e+07
Methionine	507829	313058	379090	332953	428986	319863	371411	383094	170895	148858	187418	157497	676761	640299	690246	714270
Phenylalanine	4.42821e+06	2.86537e+06	3.23804e+06	3.1126e+06	4.20988e+06	3.39497e+06	3.79116e+06	3.75889e+06	5.20585e+06	4.76297e+06	5.53894e+06	5.76251e+06	1.0808e+07	9.88852e+06	1.14995e+07	1.19637e+07
Proline	2.5953e+06	1.63005e+06	1.91409e+06	1.67367e+06	5.81519e+06	4.4223e+06	5.37756e+06	5.22345e+06	2.22475e+07	1.94777e+07	2.26993e+07	2.50168e+07	9.91201e+07	9.62994e+07	1.10947e+08	9.43559e+07
Valine	4.50701e+06	2.68961e+06	3.2494e+06	2.95853e+06	4.40069e+06	3.5884e+06	3.99889e+06	3.95106e+06	4.8092e+06	4.49476e+06	4.96051e+06	5.17738e+06	1.3807e+07	1.45916e+07	1.76783e+07	1.37971e+07
Serine	1.57867e+07	9.47679e+06	1.13296e+07	1.05393e+07	1.3103e+07	1.126e+07	1.2071e+07	1.2068e+07	5.15747e+06	5.464e+06	6.27261e+06	5.15184e+06	1.41465e+07	1.2624e+07	1.38508e+07	1.48826e+07
Glycine	34581.8	23919.3	24802.5	30257.1	23684.3	20522	18638.5	26496.2	31429.8	26160.8	35349.9	27980.2	369693	135180	167752	167538
Aspartate	25740.1	19189.5	27948.4	23837.2	21406.4	9754.55	19112.2	28304.6	16886	16509.9	19215.5	21960	82375.4	83655.1	87681	70168.7
Asparagine	38241.7	30843.5	24984.3	26078.5	28942.7	18323.1	26757.1	25321.3	38231.2	40090.8	27723.5	47279	286914	335263	416418	312310
Threonine	6.3329e+06	4.11143e+06	4.69319e+06	4.34791e+06	5.3084e+06	4.29188e+06	4.7289e+06	5.06811e+06	2.48159e+06	2.87389e+06	3.15494e+06	2.63069e+06	7.09789e+06	6.54643e+06	7.54904e+06	7.46948e+06
Isoleucine	3.45839e+06	2.1993e+06	2.49743e+06	2.33108e+06	3.7359e+06	3.02453e+06	3.20635e+06	3.14192e+06	3.8035e+06	3.49591e+06	3.69896e+06	4.09976e+06	1.05967e+07	1.06928e+07	1.30278e+07	1.06377e+07
Leucine	5.97073e+06	3.70609e+06	4.33642e+06	4.01001e+06	6.16998e+06	5.00949e+06	5.55473e+06	5.76635e+06	3.6519e+06	3.3934e+06	3.61451e+06	3.8772e+06	9.56135e+06	9.95286e+06	1.18836e+07	9.54388e+06
Alanine	90306.2	66894.7	75252.5	51180.8	80863.8	56267.1	64363	58612.3	33460.3	36261	24375.8	31521.9	101246	101809	120118	100879
Pyroglutamate	6.62137e+06	3.95814e+06	5.0854e+06	4.19014e+06	1.61709e+08	1.49915e+08	1.50585e+08	1.60895e+08	2.87014e+07	2.11224e+07	2.62509e+07	2.14852e+07	9.3982e+07	8.46694e+07	9.34351e+07	1.0083e+08
Citrulline	597754	384415	455775	416500	282629	264912	284243	281786	15911.2	13605.3	13744.7	15143.4	51172.3	47021.3	54224.4	52786
Tyrosine	1.15454e+06	686317	836953	755098	1.05001e+06	901823	954728	989962	546766	580639	646569	526329	1.42315e+06	1.27497e+06	1.46163e+06	1.5583e+06
Tryptophan	622009	399291	476088	439354	982084	817987	943380	913173	2.47422e+06	2.70346e+06	3.03927e+06	2.47002e+06	7.17656e+06	6.20656e+06	6.911e+06	7.73047e+06
Histidine	71535.3	29931.6	48437.4	36725.3	56922.9	66353.7	69801.9	66803.2	122363	133539	147255	119197	357130	334973	372986	422251
Xylose	125765	76270.8	106290	76909.9	163166	126125	168988	129458	19416.9	30895.6	39475.6	24363.4	227168	243581	217174	250157
Ribose	149503	97110.6	137238	107084	123599	112693	118926	124265	112780	115724	124752	113972	198744	181602	201958	214204
Rhamnose	165355	119936	122496	116236	109891	96738.6	88332.6	117834	78392.7	91494.3	89141.8	78538.1	254377	189113	237195	222197
Lactate	3.18469e+06	2.49417e+06	4.52849e+06	2.07128e+06	4.88959e+06	4.54514e+06	4.38381e+06	4.88699e+06	2.12881e+06	2.09876e+06	4.26942e+06	2.9943e+06	1.10273e+07	1.14863e+07	1.04931e+07	1.09345e+07
Galactoside	94448.5	52635.6	61050.4	59412.6	98575.5	72596.7	91092.4	96945.1	44427.6	39652.3	40469.2	40258.5	181010	151260	194073	198443
Glucuronic acid	58497.2	35004.8	40704.8	36057.4	48510.4	44861.5	51906.9	55511.6	57905	59124.3	75635.5	57260.4	93852.3	72869.9	100215	107120
Galacturonic acid	34232.5	23947.4	27355.3	23566.1	33253.7	32155	34424.3	41125.3	30824.1	35612.5	20721.9	33103.9	65571.2	56992.9	70927.8	69327.8
Glycerol 3-phosphate	120993	77002.4	85509.1	82637.3	117503	84631.9	111404	97398.6	4213.53	2357.56	4658.24	3520.87	65542.8	69603.8	77818.6	75029.5
Glucuronolactone	47092.6	53075	46383.1	33454.6	66885.5	95359.5	45047.4	50542.6	4200.88	10170.7	4840.33	5968.39	33920.9	33474.6	39249	45384.8
Sorbitol	2.17063e+06	1.27881e+06	1.69784e+06	1.56375e+06	7.2405e+06	5.87562e+06	6.55332e+06	7.19238e+06	1.21305e+07	1.24702e+07	1.36672e+07	1.13559e+07	7.90397e+06	6.78432e+06	8.1178e+06	8.24211e+06
Glucose	1.31624e+07	7.87841e+06	9.23313e+06	8.77231e+06	1.09074e+07	8.46069e+06	9.23416e+06	9.42146e+06	1.28208e+07	1.30776e+07	1.48182e+07	1.24378e+07	2.25966e+07	2.1686e+07	2.30504e+07	2.45748e+07
Glucose 6-phosphate	19672	19042.9	24435.3	18962.1	41158.4	46383	47744.7	44632.1	5943.5	0	5535.37	4864.91	97838.4	0	79835.9	71558.5
Sucrose	3.18366e+07	2.09873e+07	2.51677e+07	2.22904e+07	5.52886e+07	4.49864e+07	4.98299e+07	4.91751e+07	5.9409e+07	5.74499e+07	6.44355e+07	5.26546e+07	1.41577e+08	1.29287e+08	1.47398e+08	1.50811e+08
Alpha-Ketoglutarate	4.13656e+06	2.56891e+06	3.03196e+06	2.82545e+06	6.92304e+06	5.58578e+06	6.26542e+06	6.15979e+06	497261	467787	561209	445374	5.41404e+06	4.4008e+06	5.87743e+06	5.87015e+06
Malate	2.02301e+06	1.32209e+06	1.48246e+06	1.25063e+06	1.86509e+06	1.54227e+06	1.69924e+06	1.68916e+06	1.53695e+06	1.54964e+06	1.77381e+06	1.44399e+06	3.54257e+06	3.27685e+06	3.73976e+06	3.87384e+06
Shikimate	6.3333e+06	4.33119e+06	5.15298e+06	4.82665e+06	5.50525e+06	4.40828e+06	5.08096e+06	4.98161e+06	693516	675815	814630	629899	3.00118e+06	3.10895e+06	3.32107e+06	3.19901e+06
Succinic acid	3.52515e+07	2.18142e+07	2.59122e+07	2.43633e+07	4.24619e+07	3.4508e+07	3.8672e+07	3.76539e+07	1.31742e+07	1.2626e+07	1.41415e+07	1.17243e+07	3.25587e+07	3.08805e+07	3.21e+07	3.49604e+07
Fumarate	1.69746e+06	1.09547e+06	1.26091e+06	1.14299e+06	1.76313e+06	1.49494e+06	1.57343e+06	1.6406e+06	738760	691162	795008	696622	2.63383e+06	2.29978e+06	2.58875e+06	2.71868e+06
Pyruvate	1.0338e+06	738997	932620	673989	954328	807162	892014	808813	80177.1	61912	99684.4	72166.1	892960	845875	989650	988413
GABA	1.60969e+07	1.02366e+07	1.20095e+07	1.04776e+07	1.10692e+07	8.52941e+06	9.5296e+06	9.66115e+06	2.61645e+06	2.80423e+06	3.30951e+06	2.436e+06	1.21671e+07	1.10591e+07	1.28251e+07	1.32075e+07
Salicylic acid	221597	339230	188445	241839	241465	303381	179060	204707	252553	196135	203441	471691	489897	205158	655876	621629
Citrate	1.37124e+06	874336	1.05867e+06	968233	2.53598e+06	2.21454e+06	2.4195e+06	2.32912e+06	262123	234743	299009	237778	4.99581e+06	5.00577e+06	5.45106e+06	5.70099e+06
Ascorbic Acid	5293.77	3281.34	8349.46	5280.67	7746.38	3329.43	7377.75	6036.5	3513.02	4110.54	6444.73	3774.45	9594.56	9254.96	8001.75	8311.87
